# Supplementary material for: 5-Demethoxy-10′-ethoxyexotimarin F, a New Coumarin with MAO-B Inhibitory Potential from Murraya exotica L
Source: Molecules. 2022 Aug 3;27(15):4950. doi: 10.3390/molecules27154950 (PMC9370560; doi:10.3390/molecules27154950)
Supplement: Supplementary file 1 [file molecules-27-04950-s001.zip]

Archive with 1 entries (1 files):
- molecules-1785470-supplementary.pdf
